# Supplementary material for: Novel Orthogonally Hydrocarbon-Modified Cell-Penetrating Peptide Nanoparticles Mediate Efficient Delivery of Splice-Switching Antisense Oligonucleotides In Vitro and In Vivo
Source: Biomedicines. 2021 Aug 19;9(8):1046. doi: 10.3390/biomedicines9081046 (PMC8392223; doi:10.3390/biomedicines9081046)
Supplement: Supplementary file 1 [file biomedicines-09-01046-s001.zip]

Archive with 1 entries (1 files):
- biomedicines-1323472-supplementary.pdf
